# Supplementary material for: Pharmacogenetics in Italy: current landscape and future prospects
Source: Hum Genomics. 2024 Jul 10;18:78. doi: 10.1186/s40246-024-00612-w (PMC11234611; doi:10.1186/s40246-024-00612-w)
Supplement: Supplementary file 1 — Supplementary Material 1 [file 40246_2024_612_MOESM1_ESM.xlsx]

## Sheet: ST CPIC (A and B)
Gene	Drug	Drug RxNorm ID	Drug ATC IDs	Guideline	CPIC Level	CPIC Level Status	PharmGKB Level of Evidence	PGx on FDA Label	CPIC Publications (PMID)
HLA-B	abacavir	190521	J05AF06, J05AR02, J05AR13, J05AR04	https://cpicpgx.org/guidelines/guideline-for-abacavir-and-hla-b/	A	Final	1A	Testing Required	24561393;22378157
HLA-B	allopurinol	519	M04AA01, M04AA51	https://cpicpgx.org/guidelines/guideline-for-allopurinol-and-hla-b/	A	Final	1A	Testing Recommended	23232549;26094938
MT-RNR1	amikacin	641	D06AX12, J01GB06, S01AA21	https://cpicpgx.org/guidelines/cpic-guideline-for-aminoglycosides-and-mt-rnr1/	A	Final	1A	Actionable PGx	34032273
CYP2C19	amitriptyline	704	N06AA09, N06CA01	https://cpicpgx.org/guidelines/guideline-for-tricyclic-antidepressants-and-cyp2d6-and-cyp2c19/	A	Final	1A		23486447;27997040
CYP2D6	amitriptyline	704	N06AA09, N06CA01	https://cpicpgx.org/guidelines/guideline-for-tricyclic-antidepressants-and-cyp2d6-and-cyp2c19/	A	Final	1A	Actionable PGx	23486447;27997040
UGT1A1	atazanavir	343047	J05AE08, J05AR15	https://cpicpgx.org/guidelines/guideline-for-atazanavir-and-ugt1a1/	A	Final	1A		26417955
CYP2D6	atomoxetine	38400	N06BA09	https://cpicpgx.org/guidelines/cpic-guideline-for-atomoxetine-based-on-cyp2d6-genotype/	A	Final	1A	Actionable PGx	30801677
SLCO1B1	atorvastatin	83367	C10AA05	https://cpicpgx.org/guidelines/cpic-guideline-for-statins/	A	Final	1A		35152405
NUDT15	azathioprine	1256	L04AX01	https://cpicpgx.org/guidelines/guideline-for-thiopurines-and-tpmt/	A	Final	1A	Testing Recommended	21270794;23422873;30447069
TPMT	azathioprine	1256	L04AX01	https://cpicpgx.org/guidelines/guideline-for-thiopurines-and-tpmt/	A	Final	1A	Testing Recommended	21270794;23422873;30447069
DPYD	capecitabine	194000	L01BC06	https://cpicpgx.org/guidelines/guideline-for-fluoropyrimidines-and-dpyd/	A	Final	1A	Testing Recommended	23988873;29152729
HLA-A	carbamazepine	2002	N03AF01	https://cpicpgx.org/guidelines/guideline-for-carbamazepine-and-hla-b/	A	Final	1A	Actionable PGx	23695185;29392710
HLA-B	carbamazepine	2002	N03AF01	https://cpicpgx.org/guidelines/guideline-for-carbamazepine-and-hla-b/	A	Final	1A	Testing Required	23695185;29392710
CYP2C9	celecoxib	140587	L01XX33, M01AH01	https://cpicpgx.org/guidelines/cpic-guideline-for-nsaids-based-on-cyp2c9-genotype/	A	Final	1A	Actionable PGx	32189324
CYP2C19	citalopram	2556	N06AB04	https://cpicpgx.org/guidelines/cpic-guideline-for-ssri-and-snri-antidepressants/	A	Final	1A	Actionable PGx	25974703;37032427
CYP2C19	clopidogrel	32968	B01AC04	https://cpicpgx.org/guidelines/guideline-for-clopidogrel-and-cyp2c19/	A	Final	1A	Actionable PGx	21716271;23698643;35034351
CYP2D6	codeine	2670	R05DA04, N02AA59, N02AA79	https://cpicpgx.org/guidelines/guideline-for-codeine-and-cyp2d6/	A	Final	1A	Actionable PGx	22205192;24458010;33387367
G6PD	dapsone	3108	D10AX05, J04BA02	https://cpicpgx.org/guidelines/cpic-guideline-for-g6pd/	A	Final	4	Actionable PGx	36049896
CACNA1S	desflurane	27340	N01AB07	https://cpicpgx.org/guidelines/cpic-guideline-for-ryr1-and-cacna1s/	A	Final	1A	Actionable PGx	30499100
RYR1	desflurane	27340	N01AB07	https://cpicpgx.org/guidelines/cpic-guideline-for-ryr1-and-cacna1s/	A	Final	1A	Actionable PGx	30499100
MT-RNR1	dibekacin	3328	J01GB09	https://cpicpgx.org/guidelines/cpic-guideline-for-aminoglycosides-and-mt-rnr1/	A	Final	1A		34032273
CYP2B6	efavirenz	195085	J05AG03	https://cpicpgx.org/guidelines/cpic-guideline-for-efavirenz-based-on-cyp2b6-genotype/	A	Final	1A	Actionable PGx	31006110
CACNA1S	enflurane	3920	N01AB04	https://cpicpgx.org/guidelines/cpic-guideline-for-ryr1-and-cacna1s/	A	Final	1A	Actionable PGx	30499100
RYR1	enflurane	3920	N01AB04	https://cpicpgx.org/guidelines/cpic-guideline-for-ryr1-and-cacna1s/	A	Final	1A	Actionable PGx	30499100
CYP2C19	escitalopram	321988	N06AB10	https://cpicpgx.org/guidelines/cpic-guideline-for-ssri-and-snri-antidepressants/	A	Final	1A	Actionable PGx	25974703;37032427
DPYD	fluorouracil	4492	L01BC02, L01BC52	https://cpicpgx.org/guidelines/guideline-for-fluoropyrimidines-and-dpyd/	A	Final	1A	Actionable PGx	23988873;29152729
CYP2C9	flurbiprofen	4502	M01AE09, M02AA19, R02AX01, S01BC04	https://cpicpgx.org/guidelines/cpic-guideline-for-nsaids-based-on-cyp2c9-genotype/	A	Final	1A	Actionable PGx	32189324
CYP2C9	fluvastatin	41127	C10AA04	https://cpicpgx.org/guidelines/cpic-guideline-for-statins/	A	Final	1A		35152405
SLCO1B1	fluvastatin	41127	C10AA04	https://cpicpgx.org/guidelines/cpic-guideline-for-statins/	A	Final	1A		35152405
CYP2C9	fosphenytoin	72236	N03AB05	https://cpicpgx.org/guidelines/guideline-for-phenytoin-and-cyp2c9-and-hla-b/	A	Final		Actionable PGx	25099164;32779747
HLA-B	fosphenytoin	72236	N03AB05	https://cpicpgx.org/guidelines/guideline-for-phenytoin-and-cyp2c9-and-hla-b/	A	Final		Actionable PGx	25099164;32779747
MT-RNR1	gentamicin	1596450	D06AX07, J01GB03, S01AA11, S02AA14, S03AA06	https://cpicpgx.org/guidelines/cpic-guideline-for-aminoglycosides-and-mt-rnr1/	A	Final	1A	Actionable PGx	34032273
CACNA1S	halothane	5095	N01AB01	https://cpicpgx.org/guidelines/cpic-guideline-for-ryr1-and-cacna1s/	A	Final	1A		30499100
RYR1	halothane	5095	N01AB01	https://cpicpgx.org/guidelines/cpic-guideline-for-ryr1-and-cacna1s/	A	Final	1A		30499100
CYP2C9	ibuprofen	5640	C01EB16, G02CC01, M01AE01, M02AA13	https://cpicpgx.org/guidelines/cpic-guideline-for-nsaids-based-on-cyp2c9-genotype/	A	Final	1A		32189324
CACNA1S	isoflurane	6026	N01AB06	https://cpicpgx.org/guidelines/cpic-guideline-for-ryr1-and-cacna1s/	A	Final	1A	Actionable PGx	30499100
RYR1	isoflurane	6026	N01AB06	https://cpicpgx.org/guidelines/cpic-guideline-for-ryr1-and-cacna1s/	A	Final	1A	Actionable PGx	30499100
CFTR	ivacaftor	1243041	R07AX02, R07AX30	https://cpicpgx.org/guidelines/guideline-for-ivacaftor-and-cftr/	A	Final	1A	Testing Required	24598717
MT-RNR1	kanamycin	6099	A07AA08, J01GB04, S01AA24	https://cpicpgx.org/guidelines/cpic-guideline-for-aminoglycosides-and-mt-rnr1/	A	Final	1A		34032273
CYP2C19	lansoprazole	17128	A02BC03	https://cpicpgx.org/guidelines/cpic-guideline-for-proton-pump-inhibitors-and-cyp2c19/	A	Final	1A		32770672
CYP2C9	lornoxicam	20890	M01AC05	https://cpicpgx.org/guidelines/cpic-guideline-for-nsaids-based-on-cyp2c9-genotype/	A	Final	1A		32189324
SLCO1B1	lovastatin	6472	C10AA02	https://cpicpgx.org/guidelines/cpic-guideline-for-statins/	A	Final	1A		35152405
CYP2C9	meloxicam	41493	M01AC06	https://cpicpgx.org/guidelines/cpic-guideline-for-nsaids-based-on-cyp2c9-genotype/	A	Final	1A	Actionable PGx	32189324
NUDT15	mercaptopurine	103	L01BB02	https://cpicpgx.org/guidelines/guideline-for-thiopurines-and-tpmt/	A	Final	1A	Testing Recommended	21270794;23422873;30447069
TPMT	mercaptopurine	103	L01BB02	https://cpicpgx.org/guidelines/guideline-for-thiopurines-and-tpmt/	A	Final	1A	Testing Recommended	21270794;23422873;30447069
CACNA1S	methoxyflurane	6857	N02BG09	https://cpicpgx.org/guidelines/cpic-guideline-for-ryr1-and-cacna1s/	A	Final	1A		30499100
RYR1	methoxyflurane	6857	N02BG09	https://cpicpgx.org/guidelines/cpic-guideline-for-ryr1-and-cacna1s/	A	Final	1A		30499100
G6PD	methylene blue	6878	NA	https://cpicpgx.org/guidelines/cpic-guideline-for-g6pd/	A	Final	3	Actionable PGx	36049896
MT-RNR1	neomycin	7299	A01AB08, A07AA01, B05CA09, D06AX04, J01GB05, R02AB01, S01AA03, S02AA07, S03AA01	https://cpicpgx.org/guidelines/cpic-guideline-for-aminoglycosides-and-mt-rnr1/	A	Final	3		34032273
MT-RNR1	netilmicin	7337	J01GB07, S01AA23	https://cpicpgx.org/guidelines/cpic-guideline-for-aminoglycosides-and-mt-rnr1/	A	Final	1A		34032273
G6PD	nitrofurantoin	7454	J01XE01	https://cpicpgx.org/guidelines/cpic-guideline-for-g6pd/	A	Final	3	Actionable PGx	36049896
CYP2D6	nortriptyline	7531	N06AA10	https://cpicpgx.org/guidelines/guideline-for-tricyclic-antidepressants-and-cyp2d6-and-cyp2c19/	A	Final	1A	Actionable PGx	23486447;27997040
CYP2C19	omeprazole	7646	A02BC01	https://cpicpgx.org/guidelines/cpic-guideline-for-proton-pump-inhibitors-and-cyp2c19/	A	Final	1A	Actionable PGx	32770672
CYP2D6	ondansetron	26225	A04AA01	https://cpicpgx.org/guidelines/guideline-for-ondansetron-and-tropisetron-and-cyp2d6-genotype/	A	Final	1A	Informative PGx	28002639
HLA-B	oxcarbazepine	32624	N03AF02	https://cpicpgx.org/guidelines/guideline-for-carbamazepine-and-hla-b/	A	Final	1A	Testing Recommended	29392710
CYP2C19	pantoprazole	40790	A02BC02	https://cpicpgx.org/guidelines/cpic-guideline-for-proton-pump-inhibitors-and-cyp2c19/	A	Final	1A	Actionable PGx	32770672
MT-RNR1	paromomycin	7934	A07AA06	https://cpicpgx.org/guidelines/cpic-guideline-for-aminoglycosides-and-mt-rnr1/	A	Final			34032273
CYP2D6	paroxetine	32937	N06AB05	https://cpicpgx.org/guidelines/cpic-guideline-for-ssri-and-snri-antidepressants/	A	Final	1A		25974703;37032427
IFNL3	peginterferon alfa-2a	120608	L03AB11, L03AB61	https://cpicpgx.org/guidelines/guideline-for-peg-interferon-alpha-based-regimens-and-ifnl3/	A	Final	1A		24096968
IFNL4	peginterferon alfa-2a	120608	L03AB11, L03AB61	https://cpicpgx.org/guidelines/guideline-for-peg-interferon-alpha-based-regimens-and-ifnl3/	A	Final	1A
IFNL3	peginterferon alfa-2b	253453	L03AB10, L03AB60	https://cpicpgx.org/guidelines/guideline-for-peg-interferon-alpha-based-regimens-and-ifnl3/	A	Final	1A	Actionable PGx	24096968
IFNL4	peginterferon alfa-2b	253453	L03AB10, L03AB60	https://cpicpgx.org/guidelines/guideline-for-peg-interferon-alpha-based-regimens-and-ifnl3/	A	Final	1A
G6PD	pegloticase	1011650	NA	https://cpicpgx.org/guidelines/cpic-guideline-for-g6pd/	A	Final	3	Testing Required	36049896
CYP2C9	phenytoin	8183	N03AB02, N03AB52	https://cpicpgx.org/guidelines/guideline-for-phenytoin-and-cyp2c9-and-hla-b/	A	Final	1A	Actionable PGx	25099164;32779747
HLA-B	phenytoin	8183	N03AB02, N03AB52	https://cpicpgx.org/guidelines/guideline-for-phenytoin-and-cyp2c9-and-hla-b/	A	Final	1A	Actionable PGx	25099164;32779747
CYP2C9	piroxicam	8356	M01AC01	https://cpicpgx.org/guidelines/cpic-guideline-for-nsaids-based-on-cyp2c9-genotype/	A	Final	1A	Actionable PGx	32189324
SLCO1B1	pitavastatin	861634	C10AA08	https://cpicpgx.org/guidelines/cpic-guideline-for-statins/	A	Final	1A		35152405
MT-RNR1	plazomicin	2049549		https://cpicpgx.org/guidelines/cpic-guideline-for-aminoglycosides-and-mt-rnr1/	A	Final		Actionable PGx	34032273
SLCO1B1	pravastatin	42463	C10AA03	https://cpicpgx.org/guidelines/cpic-guideline-for-statins/	A	Final	1A		35152405
G6PD	primaquine	8687	P01BA03	https://cpicpgx.org/guidelines/cpic-guideline-for-g6pd/	A	Final	3	Testing Required	36049896
G6PD	rasburicase	283821	M04AX01, V03AF07	https://cpicpgx.org/guidelines/cpic-guideline-for-g6pd/	A	Final	1A	Testing Required	24787449;36049896
MT-RNR1	ribostamycin	NA	J01GB10	https://cpicpgx.org/guidelines/cpic-guideline-for-aminoglycosides-and-mt-rnr1/	A	Final	1A		34032273
ABCG2	rosuvastatin	301542	C10AA07	https://cpicpgx.org/guidelines/cpic-guideline-for-statins/	A	Final	1A		35152405
SLCO1B1	rosuvastatin	301542	C10AA07	https://cpicpgx.org/guidelines/cpic-guideline-for-statins/	A	Final	1A	Actionable PGx	35152405
CYP2C19	sertraline	36437	N06AB06	https://cpicpgx.org/guidelines/cpic-guideline-for-ssri-and-snri-antidepressants/	A	Final	1A		25974703;37032427
CACNA1S	sevoflurane	36453	N01AB08	https://cpicpgx.org/guidelines/cpic-guideline-for-ryr1-and-cacna1s/	A	Final	1A	Actionable PGx	30499100
RYR1	sevoflurane	36453	N01AB08	https://cpicpgx.org/guidelines/cpic-guideline-for-ryr1-and-cacna1s/	A	Final	1A	Actionable PGx	30499100
SLCO1B1	simvastatin	36567	C10AA01, C10BA02, C10BX04, A10BH51, C10BA04, C10BX01	https://cpicpgx.org/guidelines/cpic-guideline-for-statins/	A	Final	1A		22617227;24918167;35152405
MT-RNR1	streptomycin	10109	A07AA04, J01GA01	https://cpicpgx.org/guidelines/cpic-guideline-for-aminoglycosides-and-mt-rnr1/	A	Final	1A	Actionable PGx	34032273
CACNA1S	succinylcholine	10154	M03AB01	https://cpicpgx.org/guidelines/cpic-guideline-for-ryr1-and-cacna1s/	A	Final	1A	Actionable PGx	30499100
RYR1	succinylcholine	10154	M03AB01	https://cpicpgx.org/guidelines/cpic-guideline-for-ryr1-and-cacna1s/	A	Final	1A	Actionable PGx	30499100
CYP3A5	tacrolimus	42316	D11AH01, L04AD02	https://cpicpgx.org/guidelines/guideline-for-tacrolimus-and-cyp3a5/	A	Final	1A		25801146
G6PD	tafenoquine	2054023	P01BA07	https://cpicpgx.org/guidelines/cpic-guideline-for-g6pd/	A	Final		Testing Required	36049896
CYP2D6	tamoxifen	10324	L02BA01	https://cpicpgx.org/guidelines/cpic-guideline-for-tamoxifen-based-on-cyp2d6-genotype/	A	Final	1A	Actionable PGx	29385237
CYP2C9	tenoxicam	37790	M01AC02	https://cpicpgx.org/guidelines/cpic-guideline-for-nsaids-based-on-cyp2c9-genotype/	A	Final	1A		32189324
NUDT15	thioguanine	10485	L01BB03	https://cpicpgx.org/guidelines/guideline-for-thiopurines-and-tpmt/	A	Final	3	Testing Recommended	21270794;23422873;30447069
TPMT	thioguanine	10485	L01BB03	https://cpicpgx.org/guidelines/guideline-for-thiopurines-and-tpmt/	A	Final	3	Testing Recommended	21270794;23422873;30447069
MT-RNR1	tobramycin	10627	J01GB01, S01AA12	https://cpicpgx.org/guidelines/cpic-guideline-for-aminoglycosides-and-mt-rnr1/	A	Final	1A	Actionable PGx	34032273
G6PD	toluidine blue	10638	NA	https://cpicpgx.org/guidelines/cpic-guideline-for-g6pd/	A	Final			36049896
CYP2D6	tramadol	10689	N02AX02	https://cpicpgx.org/guidelines/guideline-for-codeine-and-cyp2d6/	A	Final	1A	Actionable PGx	33387367
CYP2D6	tropisetron	27392	A04AA03	https://cpicpgx.org/guidelines/guideline-for-ondansetron-and-tropisetron-and-cyp2d6-genotype/	A	Final	1A		28002639
CYP2C19	voriconazole	121243	J02AC03	https://cpicpgx.org/guidelines/guideline-for-voriconazole-and-cyp2c19/	A	Final	1A	Actionable PGx	27981572
CYP2D6	vortioxetine	1455099	N06AX26	https://cpicpgx.org/guidelines/cpic-guideline-for-ssri-and-snri-antidepressants/	A	Final	1A	Actionable PGx	37032427
CYP2C9	warfarin	11289	B01AA03	https://cpicpgx.org/guidelines/guideline-for-warfarin-and-cyp2c9-and-vkorc1/	A	Final	1A	Actionable PGx	21900891;28198005
CYP4F2	warfarin	11289	B01AA03	https://cpicpgx.org/guidelines/guideline-for-warfarin-and-cyp2c9-and-vkorc1/	A	Final	1A		21900891;28198005
VKORC1	warfarin	11289	B01AA03	https://cpicpgx.org/guidelines/guideline-for-warfarin-and-cyp2c9-and-vkorc1/	A	Final	1A	Actionable PGx	21900891;28198005
CYP2C19	clomipramine	2597	N06AA04	https://cpicpgx.org/guidelines/guideline-for-tricyclic-antidepressants-and-cyp2d6-and-cyp2c19/	B	Final	1A		23486447;27997040
CYP2D6	clomipramine	2597	N06AA04	https://cpicpgx.org/guidelines/guideline-for-tricyclic-antidepressants-and-cyp2d6-and-cyp2c19/	B	Final	1A	Actionable PGx	23486447;27997040
CYP2D6	desipramine	3247	N06AA01	https://cpicpgx.org/guidelines/guideline-for-tricyclic-antidepressants-and-cyp2d6-and-cyp2c19/	B	Final	1A	Actionable PGx	23486447;27997040
CYP2C19	dexlansoprazole	816346	A02BC06	https://cpicpgx.org/guidelines/cpic-guideline-for-proton-pump-inhibitors-and-cyp2c19/	B	Final	1A	Actionable PGx	32770672
CYP2C19	doxepin	3638	N06AA12	https://cpicpgx.org/guidelines/guideline-for-tricyclic-antidepressants-and-cyp2d6-and-cyp2c19/	B	Final	1A	Actionable PGx	23486447;27997040
CYP2D6	doxepin	3638	N06AA12	https://cpicpgx.org/guidelines/guideline-for-tricyclic-antidepressants-and-cyp2d6-and-cyp2c19/	B	Final	1A	Actionable PGx	23486447;27997040
CYP2D6	fluvoxamine	42355	N06AB08	https://cpicpgx.org/guidelines/cpic-guideline-for-ssri-and-snri-antidepressants/	B	Final	1A	Actionable PGx	25974703;37032427
CYP2D6	hydrocodone	5489	R05DA03	https://cpicpgx.org/guidelines/guideline-for-codeine-and-cyp2d6/	B	Final	1A		33387367
CYP2C19	imipramine	5691	N06AA02	https://cpicpgx.org/guidelines/guideline-for-tricyclic-antidepressants-and-cyp2d6-and-cyp2c19/	B	Final	1A		23486447;27997040
CYP2D6	imipramine	5691	N06AA02	https://cpicpgx.org/guidelines/guideline-for-tricyclic-antidepressants-and-cyp2d6-and-cyp2c19/	B	Final	1A	Actionable PGx	23486447;27997040
CYP2B6	sertraline	36437	N06AB06	https://cpicpgx.org/guidelines/cpic-guideline-for-ssri-and-snri-antidepressants/	B	Final	1A		37032427
CYP2C19	trimipramine	10834	N06AA06	https://cpicpgx.org/guidelines/guideline-for-tricyclic-antidepressants-and-cyp2d6-and-cyp2c19/	B	Final	1A		23486447;27997040
CYP2D6	trimipramine	10834	N06AA06	https://cpicpgx.org/guidelines/guideline-for-tricyclic-antidepressants-and-cyp2d6-and-cyp2c19/	B	Final	1A	Actionable PGx	23486447;27997040
CYP2D6	venlafaxine	39786	N06AX16	https://cpicpgx.org/guidelines/cpic-guideline-for-ssri-and-snri-antidepressants/	B	Final	1A	Actionable PGx	37032427

## Sheet: ST PharmGKB guidelines (w. rec)
drug	guideline	type
abacavir	HLA-B 06/21/2023	cpic
allopurinol	HLA-B 06/23/2023	cpic
amikacin	MT-RNR1 10/27/2021	cpic
amitriptyline	CYP2C19, CYP2D6 06/14/2021	cpic
atazanavir	UGT1A1 06/23/2023	cpic
atomoxetine	CYP2D6 06/23/2023	cpic
atorvastatin	SLCO1B1 08/03/2023	cpic
azathioprine	NUDT15, TPMT 06/23/2023	cpic
capecitabine	DPYD 06/23/2023	cpic
carbamazepine	HLA-A, HLA-B 06/23/2023	cpic
celecoxib	CYP2C9 06/23/2023	cpic
citalopram	CYP2C19 04/10/2023	cpic
clomipramine	CYP2C19, CYP2D6 06/15/2021	cpic
clopidogrel	CYP2C19 06/23/2023	cpic
codeine	CYP2D6 06/23/2023	cpic
dapsone	G6PD 08/03/2023	cpic
desflurane	CACNA1S, RYR1 12/13/2023	cpic
desipramine	CYP2D6 06/11/2021	cpic
dexlansoprazole	CYP2C19 06/23/2023	cpic
doxepin	CYP2C19, CYP2D6 06/15/2021	cpic
efavirenz	CYP2B6 06/23/2023	cpic
enflurane	CACNA1S, RYR1 12/13/2023	cpic
escitalopram	CYP2C19 04/10/2023	cpic
fluorouracil	DPYD 05/03/2023	cpic
flurbiprofen	CYP2C9 06/23/2023	cpic
fluvastatin	CYP2C9, SLCO1B1 11/23/2023	cpic
fluvoxamine	CYP2D6 04/10/2023	cpic
fosphenytoin	CYP2C9, HLA-B 06/23/2023	cpic
gentamicin	MT-RNR1 10/27/2021	cpic
halothane	CACNA1S, RYR1 12/13/2023	cpic
hydrocodone	CYP2D6 06/23/2023	cpic
ibuprofen	CYP2C9 06/23/2023	cpic
imipramine	CYP2C19, CYP2D6 06/18/2021	cpic
isoflurane	CACNA1S, RYR1 12/13/2023	cpic
ivacaftor	CFTR 10/07/2020	cpic
kanamycin	MT-RNR1 10/27/2021	cpic
lansoprazole	CYP2C19 06/23/2023	cpic
lornoxicam	CYP2C9 06/23/2023	cpic
lovastatin	SLCO1B1 08/03/2023	cpic
meloxicam	CYP2C9 06/23/2023	cpic
mercaptopurine	NUDT15, TPMT 06/23/2023	cpic
methoxyflurane	CACNA1S, RYR1 12/13/2023	cpic
methylene blue	G6PD 08/03/2023	cpic
nitrofurantoin	G6PD 06/23/2023	cpic
nortriptyline	CYP2D6 06/11/2021	cpic
omeprazole	CYP2C19 06/23/2023	cpic
ondansetron	CYP2D6 06/23/2023	cpic
oxcarbazepine	HLA-B 06/23/2023	cpic
pantoprazole	CYP2C19 06/23/2023	cpic
paromomycin	MT-RNR1 10/27/2021	cpic
paroxetine	CYP2D6 04/10/2023	cpic
peginterferon alfa-2a	IFNL3 02/28/2023	cpic
peginterferon alfa-2b	IFNL3 02/28/2023	cpic
pegloticase	G6PD 08/03/2023	cpic
phenytoin	CYP2C9, HLA-B 06/23/2023	cpic
piroxicam	CYP2C9 06/23/2023	cpic
pitavastatin	SLCO1B1 08/03/2023	cpic
plazomicin	MT-RNR1 10/27/2021	cpic
pravastatin	SLCO1B1 08/03/2023	cpic
primaquine	G6PD	cpic
rasburicase	G6PD 08/03/2023	cpic
ribavirin	IFNL3 02/28/2023	cpic
rosuvastatin	ABCG2, SLCO1B1 08/03/2023	cpic
sertraline	CYP2B6, CYP2C19 04/10/2023	cpic
sevoflurane	CACNA1S, RYR1 12/13/2023	cpic
simvastatin	SLCO1B1 08/03/2023	cpic
streptomycin	MT-RNR1 10/27/2021	cpic
succinylcholine	CACNA1S, RYR1 12/13/2023	cpic
tacrolimus	CYP3A5 06/23/2023	cpic
tafenoquine	G6PD 08/03/2023	cpic
tamoxifen	CYP2D6 06/23/2023	cpic
tenoxicam	CYP2C9 06/23/2023	cpic
thioguanine	NUDT15, TPMT 06/23/2023	cpic
tobramycin	MT-RNR1 10/27/2021	cpic
toluidine blue	G6PD 08/03/2023	cpic
tramadol	CYP2D6 06/23/2023	cpic
trimipramine	CYP2C19, CYP2D6 06/19/2021	cpic
tropisetron	CYP2D6 06/23/2023	cpic
voriconazole	CYP2C19 11/30/2023	cpic
warfarin	CYP2C9, CYP4F2, VKORC1 11/20/2023	cpic
abacavir	HLA-B 07/03/2023 (testing info)	dpwg
acenocoumarol	VKORC1 07/03/2023 (testing info)	dpwg
allopurinol	ABCG2 07/03/2023 (testing info)HLA-B 07/03/2023 (testing info)	dpwg
amitriptyline	CYP2D6 07/03/2023 (testing info)	dpwg
aripiprazole	CYP2D6 07/03/2023 (testing info)	dpwg
atomoxetine	CYP2D6 07/03/2023	dpwg
atorvastatin	SLCO1B1 07/03/2023 (testing info)	dpwg
azathioprine	NUDT15 07/03/2023 (testing info)TPMT 07/03/2023 (testing info)	dpwg
brexpiprazole	CYP2D6 07/03/2023 (testing info)	dpwg
capecitabine	DPYD 07/03/2023 (testing info)	dpwg
carbamazepine	HLA-A 07/03/2023HLA-B 07/03/2023	dpwg
citalopram	CYP2C19 07/03/2023 (testing info)	dpwg
clomipramine	CYP2D6 07/03/2023 (testing info)CYP2C19 07/03/2023 (testing info)	dpwg
clopidogrel	CYP2C19 07/03/2023 (testing info)	dpwg
codeine	CYP2D6 07/03/2023 (testing info)	dpwg
doxepin	CYP2D6 07/03/2023 (testing info)	dpwg
efavirenz	CYP2B6 07/03/2023	dpwg
eliglustat	CYP2D6 07/03/2023	dpwg
escitalopram	CYP2C19 07/03/2023 (testing info)	dpwg
flecainide	CYP2D6 07/03/2023	dpwg
flucloxacillin	HLA-B 07/03/2023	dpwg
flucytosine	DPYD 07/03/2023 (testing info)	dpwg
fluorouracil	DPYD 07/03/2023 (testing info)	dpwg
haloperidol	CYP2D6 07/03/2023 (testing info)	dpwg
hormonal contraceptives for systemic use	F5 07/03/2023	dpwg
imipramine	CYP2D6 07/03/2023 (testing info)CYP2C19 07/03/2023 (testing info)	dpwg
irinotecan	UGT1A1 09/19/2023 (testing info)	dpwg
lamotrigine	HLA-B 07/03/2023 (testing info)	dpwg
lansoprazole	CYP2C19 07/03/2023 (testing info)	dpwg
mercaptopurine	TPMT 07/03/2023 (testing info)NUDT15 07/03/2023 (testing info)	dpwg
metoprolol	CYP2D6 07/03/2023	dpwg
nortriptyline	CYP2D6 07/03/2023 (testing info)	dpwg
omeprazole	CYP2C19 07/03/2023 (testing info)	dpwg
oxcarbazepine	HLA-B 07/03/2023 (testing info)	dpwg
pantoprazole	CYP2C19 07/03/2023 (testing info)	dpwg
paroxetine	CYP2D6 07/03/2023 (testing info)	dpwg
phenprocoumon	VKORC1 07/03/2023 (testing info)	dpwg
phenytoin	CYP2C9 07/03/2023HLA-B 07/03/2023 (testing info)	dpwg
pimozide	CYP2D6 07/03/2023 (testing info)	dpwg
propafenone	CYP2D6 07/03/2023	dpwg
quetiapine	CYP3A4 07/03/2023 (testing info)	dpwg
risperidone	CYP2D6 07/03/2023 (testing info)	dpwg
sertraline	CYP2C19 07/03/2023 (testing info)	dpwg
simvastatin	SLCO1B1 07/03/2023 (testing info)	dpwg
siponimod	CYP2C9 07/03/2023 (testing info)	dpwg
tacrolimus	CYP3A5 07/03/2023 (testing info)	dpwg
tamoxifen	CYP2D6 07/03/2023	dpwg
tegafur	DPYD 07/03/2023 (testing info)	dpwg
thioguanine	NUDT15 07/03/2023 (testing info)TPMT 07/03/2023 (testing info)	dpwg
tramadol	CYP2D6 07/03/2023 (testing info)	dpwg
venlafaxine	CYP2D6 07/03/2023 (testing info)	dpwg
voriconazole	CYP2C19 07/03/2023	dpwg
warfarin	CYP2C9 07/03/2023VKORC1 07/03/2023	dpwg
zuclopenthixol	CYP2D6 07/03/2023 (testing info)	dpwg
acenocoumarol	CYP2C9, VKORC1 04/05/2022 (testing info)	other
allopurinol	HLA-B 04/19/2022 (testing info)	other
antidepressants	CYP2C19, CYP2D6 04/05/2022 (testing info)	other
azathioprine	TPMT 04/05/2022 (testing info)	other
capecitabine	DPYD 04/05/2022 (testing info)DPYD 04/05/2022 (testing info)	other
carbamazepine	HLA-A, HLA-B 09/30/2022 (testing info)	other
cisplatin	TPMT 07/11/2022 (testing info)	other
clopidogrel	CYP2C19 04/05/2022 (testing info)	other
codeine	CYP2D6 04/05/2022 (testing info)	other
daunorubicin	RARG, SLC28A3, UGT1A6 07/11/2022 (testing info)	other
doxorubicin	RARG, SLC28A3, UGT1A6 07/11/2022 (testing info)	other
fluindione	CYP2C9, VKORC1 04/05/2022 (testing info)	other
fluorouracil	DPYD 04/05/2022 (testing info)DPYD 04/05/2022 (testing info)	other
hmg coa reductase inhibitors	SLCO1B1 04/05/2022	other
irinotecan	UGT1A1 04/05/2022 (testing info)	other
ivacaftor	CFTR 07/11/2022	other
mercaptopurine	TPMT 04/05/2022 (testing info)	other
simvastatin	SLCO1B1 04/05/2022	other
tacrolimus	CYP3A4, CYP3A5 04/05/2022	other
tamoxifen	CYP2D6 04/05/2022 (testing info)	other
tegafur	DPYD 04/05/2022 (testing info)	other
voriconazole	CYP2C19 04/05/2022 (testing info)	other
warfarin	CYP2C9 04/05/2022 (testing info)CYP2C9, VKORC1 04/05/2022 (testing info)	other

## Sheet: ST Tabella EMA
drug	ema	test type (S, G, O)	pharmacotherapeutic class	Gene
abacavir	Testing Required (Alternate Drug / Prescribing Info) - https://www.pharmgkb.org/labelAnnotation/PA166104896	GERMINAL	Antivirals for systemic use	HLA-B*5701
abemaciclib	Testing Required (Alternate Drug / Cancer Genome / Prescribing Info) - https://www.pharmgkb.org/labelAnnotation/PA166182923	SOMATIC	Antineoplastic agents	HER2
afatinib	Testing Required (Alternate Drug / Cancer Genome / Prescribing Info / Indication) - https://www.pharmgkb.org/labelAnnotation/PA166119823	SOMATIC	Antineoplastic agents	EGFR
alectinib	Testing Required (Alternate Drug / Cancer Genome / Prescribing Info / Indication) - https://www.pharmgkb.org/labelAnnotation/PA166182924	SOMATIC	Antineoplastic agents	ALK
alglucosidase alfa	Testing Required (Alternate Drug / Prescribing Info) - https://www.pharmgkb.org/labelAnnotation/PA166227101	OTHER	Other alimentary tract and metabolism products,	enzymatic activity or GAA mutations
alpelisib	Testing Required (Alternate Drug / Cancer Genome / Prescribing Info) - https://www.pharmgkb.org/labelAnnotation/PA166227181	SOMATIC	Antineoplastic agents	PIK3CA
arsenic trioxide	Testing Required (Alternate Drug / Cancer Genome / Prescribing Info) - https://www.pharmgkb.org/labelAnnotation/PA166104821	SOMATIC	Antineoplastic agents	t(15;17) and/or PML/RARα gene
asciminib	Testing Required (Cancer Genome / Indication) - https://www.pharmgkb.org/labelAnnotation/PA166317521	SOMATIC	Antineoplastic agents	BCR-ABL
atazanavir	Testing Recommended - https://www.pharmgkb.org/labelAnnotation/PA166123421	GERMINAL	Antivirals for systemic use	CYP2C19
atezolizumab	Testing Required (Cancer Genome / Prescribing Info) - https://www.pharmgkb.org/labelAnnotation/PA166182926	SOMATIC	Antineoplastic agents	PD-L1 expression
avapritinib	Testing Required (Alternate Drug / Cancer Genome / Prescribing Info) - https://www.pharmgkb.org/labelAnnotation/PA166230001	SOMATIC	Other antineoplastic agents, Protein kinase inhibitors	PDGFRA (D842V)
betaine	Testing Required (Alternate Drug / Prescribing Info / Indication) - https://www.pharmgkb.org/labelAnnotation/PA166293941	GERMINAL	Other alimentary tract and metabolism products,	CBS, MTHFR, MMADHC
binimetinib	Testing Required (Alternate Drug / Cancer Genome / Prescribing Info) - https://www.pharmgkb.org/labelAnnotation/PA166182928, Informative PGx - https://www.pharmgkb.org/labelAnnotation/PA166182929	SOMATIC	Antineoplastic agents	BRAF (V600)
bosutinib	Testing Required (Alternate Drug / Cancer Genome / Prescribing Info) - https://www.pharmgkb.org/labelAnnotation/PA166117941	SOMATIC	Protein kinase inhibitors, Antineoplastic agents	Philadelphia chromosome
brentuximab vedotin	Testing Required (Alternate Drug / Cancer Genome / Prescribing Info) - https://www.pharmgkb.org/labelAnnotation/PA166104904	SOMATIC	Antineoplastic agents	CD30
brigatinib	Testing Required (Alternate Drug / Cancer Genome / Prescribing Info) - https://www.pharmgkb.org/labelAnnotation/PA166182931	SOMATIC	Antineoplastic agents	ALK
capecitabine	Testing Recommended (Alternate Drug / Prescribing Info) - https://www.pharmgkb.org/labelAnnotation/PA166104905	GERMINAL	Antineoplastic agents	DPYD
capmatinib	Testing Required (Cancer Genome / Indication) - https://www.pharmgkb.org/labelAnnotation/PA166317581	SOMATIC	Antineoplastic agents	MET
carglumic acid	Testing Required (Alternate Drug / Prescribing Info) - https://www.pharmgkb.org/labelAnnotation/PA166119825	GERMINAL	Other alimentary tract and metabolism products,	NAGS
cemiplimab-rwlc	Testing Required (Alternate Drug / Cancer Genome / Prescribing Info) - https://www.pharmgkb.org/labelAnnotation/PA166278421	SOMATIC	Antineoplastic agents	PD-L1 tumour expression
ceritinib	Testing Required (Alternate Drug / Cancer Genome / Prescribing Info) - https://www.pharmgkb.org/labelAnnotation/PA166129449	SOMATIC	Antineoplastic agents	ALK
cerliponase alfa	Testing Required (Alternate Drug / Prescribing Info) - https://www.pharmgkb.org/labelAnnotation/PA166182934	OTHER	Other alimentary tract and metabolism products,	CLN2 (TPP1) / enzymatic testing
cetuximab	Testing Required (Alternate Drug / Cancer Genome / Prescribing Info) - https://www.pharmgkb.org/labelAnnotation/PA166104908	SOMATIC	Antineoplastic agents	KRAS, NRAS (exons 2, 3, and 4)
cholic acid	Testing Required (Alternate Drug / Prescribing Info) - https://www.pharmgkb.org/labelAnnotation/PA166182940	OTHER	Bile acids and derivatives	metabolic
cobimetinib	Testing Required (Alternate Drug / Cancer Genome / Prescribing Info) - https://www.pharmgkb.org/labelAnnotation/PA166182941	SOMATIC	Antineoplastic agents	BRAF (V600)
crizotinib	Testing Required (Alternate Drug / Cancer Genome / Prescribing Info) - https://www.pharmgkb.org/labelAnnotation/PA166104909	SOMATIC	Antineoplastic agents	ALK or ROS1
dabrafenib	Testing Required (Alternate Drug / Cancer Genome / Prescribing Info) - https://www.pharmgkb.org/labelAnnotation/PA166119826	SOMATIC	Antineoplastic agents	BRAF (V600)
dacomitinib	Testing Required (Alternate Drug / Cancer Genome / Prescribing Info) - https://www.pharmgkb.org/labelAnnotation/PA166182942	SOMATIC	Antineoplastic agents	EGFR
dasatinib	Testing Required (Alternate Drug / Cancer Genome / Prescribing Info) - https://www.pharmgkb.org/labelAnnotation/PA166104914	SOMATIC	Antineoplastic agents	Philadelphia chromosome
durvalumab	Testing Required (Cancer Genome / Prescribing Info / Indication) - https://www.pharmgkb.org/labelAnnotation/PA166294041	SOMATIC	Antineoplastic agents	PD-L1
elexacaftor / tezacaftor / ivacaftor	Testing Required (Alternate Drug / Prescribing Info) - https://www.pharmgkb.org/labelAnnotation/PA166283001	GERMINAL	Other respiratory system products	CFTR
eliglustat	Testing Required (Alternate Drug / Dosing Info / Prescribing Info) - https://www.pharmgkb.org/labelAnnotation/PA166129447	GERMINAL	Other alimentary tract and metabolism products,	CYP2D6
elosulfase alfa	Testing Required (Alternate Drug / Prescribing Info) - https://www.pharmgkb.org/labelAnnotation/PA166182947	OTHER	Other alimentary tract and metabolism products,	enzymatic activity
encorafenib	Actionable PGx (Cancer Genome / Prescribing Info) - https://www.pharmgkb.org/labelAnnotation/PA166284541, Testing Required (Alternate Drug / Cancer Genome / Prescribing Info) - https://www.pharmgkb.org/labelAnnotation/PA166182948	SOMATIC	Antineoplastic agents	BRAF (V600)
entrectinib	Testing Required (Alternate Drug / Cancer Genome / Prescribing Info / Indication) - https://www.pharmgkb.org/labelAnnotation/PA166284042	SOMATIC	Antineoplastic agents	NTRK gene fusion
erlotinib	Testing Required (Alternate Drug / Cancer Genome / Prescribing Info) - https://www.pharmgkb.org/labelAnnotation/PA166104844, Actionable PGx - https://www.pharmgkb.org/labelAnnotation/PA166182949	SOMATIC	Antineoplastic agents	EGFR
everolimus	Testing Required (Alternate Drug / Cancer Genome / Prescribing Info) - https://www.pharmgkb.org/labelAnnotation/PA166104911	SOMATIC	Antineoplastic agents	HER2
fosdenopterin	Testing Required (Alternate Drug / Prescribing Info / Indication) - https://www.pharmgkb.org/labelAnnotation/PA166283961	GERMINAL	Other alimentary tract and metabolism products,	MOCS1
fulvestrant	Testing Required (Alternate Drug / Cancer Genome / Prescribing Info) - https://www.pharmgkb.org/labelAnnotation/PA166104919	SOMATIC	Endocrine therapy	HER2
futibatinib	Testing Required (Cancer Genome / Indication) - https://www.pharmgkb.org/labelAnnotation/PA166317601	SOMATIC	Antineoplastic agents	FGFR1-4
ganaxolone	Testing Required (Indication) - https://www.pharmgkb.org/labelAnnotation/PA166317541	GERMINAL	Antiepileptics, other antiepileptics	GABA(A) Receptor
gefitinib	Testing Required (Alternate Drug / Cancer Genome / Prescribing Info) - https://www.pharmgkb.org/labelAnnotation/PA166104930, Actionable PGx (Prescribing Info) - https://www.pharmgkb.org/labelAnnotation/PA166182950	SOMATIC	Antineoplastic agents	EGFR
gemtuzumab ozogamicin	Testing Required (Alternate Drug / Cancer Genome / Prescribing Info / Indication) - https://www.pharmgkb.org/labelAnnotation/PA166283922	SOMATIC	Antineoplastic agents	CD33
glycerol phenylbutyrate	Testing Required - https://www.pharmgkb.org/labelAnnotation/PA166269701	OTHER	Other alimentary tract and metabolism products,	Biochemical + genetics
ibrutinib	Testing Required (Cancer Genome / Prescribing Info) - https://www.pharmgkb.org/labelAnnotation/PA166129448	SOMATIC	Antineoplastic agents, Protein kinase inhibitors	del17p, TP53 mutation
imatinib	Testing Required (Alternate Drug / Cancer Genome / Prescribing Info) - https://www.pharmgkb.org/labelAnnotation/PA166104926	SOMATIC	Antineoplastic agents	KIT (CD117), BCR-ABL, PDGFR and FIP1L1-PDGFRα
ipilimumab	Testing Required (Cancer Genome / Prescribing Info) - https://www.pharmgkb.org/labelAnnotation/PA166273521, Informative PGx (Cancer Genome) - https://www.pharmgkb.org/labelAnnotation/PA166273501	SOMATIC	Antineoplastic agents	EGFR, ALK, PD-L1
ivacaftor	Testing Required (Alternate Drug / Prescribing Info) - https://www.pharmgkb.org/labelAnnotation/PA166104928	GERMINAL	Other respiratory system products	CFTR
ivacaftor / lumacaftor	Testing Required (Alternate Drug / Prescribing Info) - https://www.pharmgkb.org/labelAnnotation/PA166182953	GERMINAL	Other respiratory system products	CFTR
ivacaftor / tezacaftor	Testing Required (Alternate Drug / Prescribing Info) - https://www.pharmgkb.org/labelAnnotation/PA166182954	GERMINAL	Other respiratory system products	CFTR
lapatinib	Testing Required (Alternate Drug / Cancer Genome / Prescribing Info) - https://www.pharmgkb.org/labelAnnotation/PA166104840, Actionable PGx - https://www.pharmgkb.org/labelAnnotation/PA166183172	SOMATIC	Protein kinase inhibitors	HER2
lomitapide	Testing Required (Indication) - https://www.pharmgkb.org/labelAnnotation/PA166121250	GERMINAL	Lipid modifying agents	LDLR, APOB, PCSK9
lonafarnib	Testing Required (Indication) - https://www.pharmgkb.org/labelAnnotation/PA166317881	GERMINAL	Other alimentary tract and metabolism products	FTase
lorlatinib	Testing Required (Alternate Drug / Cancer Genome / Prescribing Info) - https://www.pharmgkb.org/labelAnnotation/PA166183184	SOMATIC	Antineoplastic agents, Protein kinase inhibitors	ALK
lumasiran	Testing Required (Prescribing Info) - https://www.pharmgkb.org/labelAnnotation/PA166273441	SOMATIC	Other alimentary tract and metabolism products,	Biochemical + genetics
lutetium (177Lu) oxodotreotide	Testing Required (Cancer Genome / Prescribing Info) - https://www.pharmgkb.org/labelAnnotation/PA166273423	SOMATIC	Other therapeutic radiopharmaceuticals	SSTR
mavacamten	Testing Required (Prescribing Info) - https://www.pharmgkb.org/labelAnnotation/PA166317641	GERMINAL	Other cardiac preparations	MYH7
metreleptin	Testing Required - https://www.pharmgkb.org/labelAnnotation/PA166273381	GERMINAL	Other alimentary tract and metabolism products,	AGPAT2, BSCL2, LMNB2
midostaurin	Testing Required (Alternate Drug / Cancer Genome / Prescribing Info) - https://www.pharmgkb.org/labelAnnotation/PA166183200	SOMATIC	Antineoplastic agents	FLT3
migalastat	Testing Required (Alternate Drug / Prescribing Info) - https://www.pharmgkb.org/labelAnnotation/PA166183209	GERMINAL	Rare disease	GLA
mitapivat	Testing Required (Indication) - https://www.pharmgkb.org/labelAnnotation/PA166317681	GERMINAL	Other hematological agents	PKLR
neratinib	Testing Required (Alternate Drug / Cancer Genome / Prescribing Info) - https://www.pharmgkb.org/labelAnnotation/PA166183220	SOMATIC	Antineoplastic agents	HER2
nilotinib	Testing Required (Alternate Drug / Cancer Genome / Prescribing Info) - https://www.pharmgkb.org/labelAnnotation/PA166105334	SOMATIC	Antineoplastic agents	BCR-ABL1 gene fusion
nivolumab	Testing Required (Alternate Drug / Cancer Genome / Prescribing Info) - https://www.pharmgkb.org/labelAnnotation/PA166273301, Criteria Not Met (Cancer Genome) - https://www.pharmgkb.org/labelAnnotation/PA166273302	SOMATIC	Antineoplastic agents	PD-1
olaparib	Testing Required (Alternate Drug / Cancer Genome / Prescribing Info) - https://www.pharmgkb.org/labelAnnotation/PA166183243	GERMINAL	Antineoplastic agents	BRCA1, BRCA2
osimertinib	Testing Required (Alternate Drug / Cancer Genome / Prescribing Info) - https://www.pharmgkb.org/labelAnnotation/PA166183246	SOMATIC	Other antineoplastic agents, Protein kinase inhibitors	EGFR
palbociclib	Testing Required (Alternate Drug / Cancer Genome / Prescribing Info) - https://www.pharmgkb.org/labelAnnotation/PA166183247	SOMATIC	Antineoplastic agents	HER2
panitumumab	Testing Required (Alternate Drug / Cancer Genome / Prescribing Info) - https://www.pharmgkb.org/labelAnnotation/PA166105319	SOMATIC	Antineoplastic agents	KRAS, NRAS
pegloticase	Testing Required (Alternate Drug / Prescribing Info) - https://www.pharmgkb.org/labelAnnotation/PA166121327	WITHDRAWN	Antigout preparations	withdrawn
pembrolizumab	Testing Required (Alternate Drug / Cancer Genome / Prescribing Info) - https://www.pharmgkb.org/labelAnnotation/PA166183249, Criteria Not Met (Cancer Genome) - https://www.pharmgkb.org/labelAnnotation/PA166284681	SOMATIC	Antineoplastic agents	PD-L1, ALK, EGFR, ERBB2
pemigatinib	Testing Required (Cancer Genome) - https://www.pharmgkb.org/labelAnnotation/PA166294981	SOMATIC	Antineoplastic agents	FGFR2
pertuzumab	Testing Required (Alternate Drug / Cancer Genome / Prescribing Info) - https://www.pharmgkb.org/labelAnnotation/PA166122066	SOMATIC	Antineoplastic agents, Monoclonal antibodies	HER2
ponatinib	Testing Required (Alternate Drug / Cancer Genome / Prescribing Info) - https://www.pharmgkb.org/labelAnnotation/PA166122067	SOMATIC	Antineoplastic agents, Protein kinase inhibitors	BCR-ABL1 fusion, BCR-ABL T315I
pralsetinib	Testing Required (Cancer Genome / Prescribing Info) - https://www.pharmgkb.org/labelAnnotation/PA166273121	SOMATIC	Antineoplastic agents	RET fusions
ramucirumab	Criteria Not Met (Cancer Genome) - https://www.pharmgkb.org/labelAnnotation/PA166227161, Testing Required (Alternate Drug / Cancer Genome / Prescribing Info) - https://www.pharmgkb.org/labelAnnotation/PA166227141	SOMATIC	Antineoplastic agents	EGFR
ribociclib	Testing Required (Alternate Drug / Cancer Genome / Prescribing Info) - https://www.pharmgkb.org/labelAnnotation/PA166183421	SOMATIC	Antineoplastic agents	HER2
risdiplam	Testing Required (Prescribing Info) - https://www.pharmgkb.org/labelAnnotation/PA166272721	GERMINAL	Other drugs for disorders of the musculo-skeletal system	SMN1, SMN2
rucaparib	Informative PGx - https://www.pharmgkb.org/labelAnnotation/PA166183424, Testing Required (Alternate Drug / Cancer Genome / Prescribing Info) - https://www.pharmgkb.org/labelAnnotation/PA166183423	GERMINAL	Antineoplastic agents	BRCA1, BRCA2
selpercatinib	Testing Required (Cancer Genome / Prescribing Info) - https://www.pharmgkb.org/labelAnnotation/PA166272781	SOMATIC	Antineoplastic agents	RET
setmelanotide	Testing Required (Prescribing Info) - https://www.pharmgkb.org/labelAnnotation/PA166272801	GERMINAL	Antiobesity preparations, excl. diet products	PCSK1, LEPR
siponimod	Testing Required (Dosing Info / Prescribing Info) - https://www.pharmgkb.org/labelAnnotation/PA166272821	GERMINAL	Selective immunosuppressants	CYP2C9
sodium phenylbutyrate	Testing Required (Alternate Drug / Prescribing Info) - https://www.pharmgkb.org/labelAnnotation/PA166114381	OTHER	Other alimentary tract and metabolism products,	CPS1, OTC, ASS1
sotorasib	Testing Required (Cancer Genome / Prescribing Info) - https://www.pharmgkb.org/labelAnnotation/PA166272601	SOMATIC	Antineoplastic agents	KRAS
talazoparib	Testing Required (Alternate Drug / Cancer Genome / Prescribing Info) - https://www.pharmgkb.org/labelAnnotation/PA166183425	GERMINAL	Antineoplastic agents	BRCA1, BRCA2
tebentafusp	Testing Required (Prescribing Info) - https://www.pharmgkb.org/labelAnnotation/PA166277781	GERMINAL	Antineoplastic agents	HLA-A
tegafur / gimeracil / oteracil	Testing Recommended (Alternate Drug / Prescribing Info) - https://www.pharmgkb.org/labelAnnotation/PA166271261	GERMINAL	Antineoplastic agents	DPYD
tepotinib	Testing Required (Cancer Genome / Prescribing Info) - https://www.pharmgkb.org/labelAnnotation/PA166272641	SOMATIC	Antineoplastic agents	MET
trametinib	Testing Required (Alternate Drug / Cancer Genome / Prescribing Info) - https://www.pharmgkb.org/labelAnnotation/PA166129450	SOMATIC	Antineoplastic agents	BRAF
trastuzumab	Testing Required (Alternate Drug / Cancer Genome / Prescribing Info) - https://www.pharmgkb.org/labelAnnotation/PA166114481	SOMATIC	Antineoplastic agents	HER2
trastuzumab deruxtecan	Testing Required (Alternate Drug / Cancer Genome / Prescribing Info / Indication) - https://www.pharmgkb.org/labelAnnotation/PA166283941	SOMATIC	Antineoplastic agents	HER2
trastuzumab emtansine	Testing Required (Alternate Drug / Cancer Genome / Prescribing Info) - https://www.pharmgkb.org/labelAnnotation/PA166122547	SOMATIC	Antineoplastic agents	HER2
tucatinib	Testing Required (Cancer Genome / Prescribing Info) - https://www.pharmgkb.org/labelAnnotation/PA166272201	SOMATIC	Antineoplastic agents	HER2
vandetanib	Testing Required (Indication) - https://www.pharmgkb.org/labelAnnotation/PA166122907	SOMATIC	Antineoplastic and immunomodulating agents	RET mutations
velaglucerase alfa	Testing Required (Alternate Drug / Prescribing Info) - https://www.pharmgkb.org/labelAnnotation/PA166122548	OTHER	Other alimentary tract and metabolism products,	GBA
vemurafenib	Testing Required (Alternate Drug / Cancer Genome / Prescribing Info) - https://www.pharmgkb.org/labelAnnotation/PA166114482	SOMATIC	Antineoplastic agents	BRAF

## Sheet: Suppl Table AIFA extended
Drug Class	Drug	Clinically relevant gene	AIFA Label Category	Excerpts from the AIFA drug label	URL
Antipsychotic	Aripiprazole	CYP2D6	Informative PGx	The average elimination half-lives for aripiprazole are approximately 75 hours in strong CYP2D6 metabolisers and approximately 146 hours in weak CYP2D6 metabolisers.	https://farmaci.agenziafarmaco.gov.it/aifa/servlet/PdfDownloadServlet?pdfFileName=footer_004896_036582_RCP.pdf&sys=m0b1l3
Anticancer	Capecitabine	DPYD	Testing Recommended	Dihydropyrimidine dehydrogenase deficiency (DPYD) Rare, unexpected and severe toxicity (e.g. stomatitis, diarrhoea, mucositis, neutropenia and neurotoxicity) associated with 5-FU has been related to a deficiency in DPYD activity. Patients with partial or complete DPD deficiency have an increased risk of severe toxicity during treatment with fluoropyrimidines (5-FU, capecitabine, tegafur), so phen…	https://farmaci.agenziafarmaco.gov.it/aifa/servlet/PdfDownloadServlet?pdfFileName=footer_000796_035219_RCP.pdf&retry=0&sys=m0b1l3 https://www.aifa.gov.it/-/nota-informativa-importante-medicinali-contenenti-5-fluorouracile-i-v-capecitabina-e-tegafur
Antidepressant (TCA)	Clomipramine	CYP2D6	Informative PGx	Clomipramine is itself an inhibitor of hepatic enzyme activity in vitro and in vivo and, therefore, may cause increased concentrations of concomitantly administered drugs that are primarily deactivated by hepatic enzymes in rapidly metabolising subjects. [...] Inhibitor of CYP2D6 activity in vitro and in vivo and, therefore, may cause increased concentrations of concomitantly administered drugs t…	https://farmaci.agenziafarmaco.gov.it/aifa/servlet/PdfDownloadServlet?pdfFileName=footer_004375_021643_RCP.pdf&sys=m0b1l3
Anticoagulation	Clopidogrel	CYP2C19	Informative PGx	Pharmacogenetics: In patients with low CYP2C19 metabolic activity, clopidogrel at recommended doses forms less of an active metabolite than clopidogrel itself and has less effect on platelet function. Tests are available to identify a patient's CYP2C19 genotype. Since clopidogrel is metabolised into its active metabolite in part by CYP2C19, it should be expected that the use of drugs that inhibit…	https://farmaci.agenziafarmaco.gov.it/aifa/servlet/PdfDownloadServlet?pdfFileName=footer_001561_039440_RCP.pdf&sys=m0b1l3
Analgesic	Codeine	CYP2D6	Informative PGx	Contraindications: In patients known to be ultra-rapid metabolisers of CYP2D6.	https://farmaci.agenziafarmaco.gov.it/aifa/servlet/PdfDownloadServlet?pdfFileName=footer_003018_047824_RCP.pdf&retry=0&sys=m0b1l3
Antidepressant	Escitalopram	CYP2C19	Informative PGx	In patients known to be slow metabolisers of CYP2C19, an initial dose of 5 mg daily during the first two weeks of treatment is recommended. Depending on individual patient response, the dose may be increased up to 10 mg daily (see section 5.2). Caution is recommended in case of concomitant use of medicinal products metabolised by CYP2C19.	https://farmaci.agenziafarmaco.gov.it/aifa/servlet/PdfDownloadServlet?pdfFileName=footer_000813_042116_RCP.pdf&sys=m0b1l3
Antiarrhythmic	Flecainide	CYP2D6	Informative PGx	Its metabolism appears to involve the cytochrome P450 isoenzyme CYP2D6, which shows genetic polymorphism.	https://farmaci.agenziafarmaco.gov.it/aifa/servlet/PdfDownloadServlet?pdfFileName=footer_000898_043544_RCP.pdf&sys=m0b1l3
Anticancer	Fluorouracil	DPYD	Testing Recommended	Dihydropyrimidine dehydrogenase deficiency (DPYD). Genotyping and/or phenotyping tests are recommended prior to initiation of treatment with Fluorouracil Teva despite uncertainties associated with optimal pre-treatment testing methodologies. Refer to applicable clinical guidelines. Genotypic characterisation of DPYD deficiency. Pre-treatment analysis of rare mutations in the DPYD gene can identif…	https://farmaci.agenziafarmaco.gov.it/aifa/servlet/PdfDownloadServlet?pdfFileName=footer_000813_026542_RCP.pdf&sys=m0b1l3 https://www.aifa.gov.it/-/nota-informativa-importante-medicinali-contenenti-5-fluorouracile-i-v-capecitabina-e-tegafur
Antipsychotic	Haloperidol	CYP2D6	Informative PGx	HALDOL should be used with caution in patients known to be slow metabolisers of cytochrome P450 (CYP) 2D6 and who are co-administered a CYP3A4 inhibitor.	https://farmaci.agenziafarmaco.gov.it/aifa/servlet/PdfDownloadServlet?pdfFileName=footer_001445_025373_RCP.pdf&sys=m0b1l3
Antihypertensive	Metoprolol	CYP2D6	Informative PGx	Metoprolol is metabolised mainly, but not exclusively, by the hepatic enzyme cytochrome (CYP) 2D6. Due to the polymorphism of the CYP 2D6 gene, the rate of turnover varies individually. Individuals with poor metabolic capacity (approximately 7-8%) show higher plasma concentrations and slower elimination than individuals with good metabolic capacity.	https://farmaci.agenziafarmaco.gov.it/aifa/servlet/PdfDownloadServlet?pdfFileName=footer_003199_041704_RCP.pdf&sys=m0b1l3
Antidepressant (TCA)	Nortriptyline	CYP2D6	Informative PGx	Tricyclic antidepressants, including nortriptyline, are metabolised by the CYP2D6 isoenzyme of the hepatic cytochrome P450. CYP2D6 is polymorphic in the population and the isoenzyme can be inhibited by various psychotropic and other drugs.	https://farmaci.agenziafarmaco.gov.it/aifa/servlet/PdfDownloadServlet?pdfFileName=footer_007184_021153_RCP.pdf&sys=m0b1l3
Antidepressant	Paroxetine	CYP2D6	Informative PGx	Like other antidepressants, including other SSRIs, paroxetine inhibits the enzyme CYP2D6 of the liver cytochrome P450	https://farmaci.agenziafarmaco.gov.it/aifa/servlet/PdfDownloadServlet?pdfFileName=footer_000200_027963_RCP.pdf&sys=m0b1l3
Antiepileptic	Phenytoin	CYP2C9	Informative PGx	Serious skin side effects may occur rarely during treatment with Phenytoin Hikma. This risk may be associated with a genetic variant in individuals of Chinese or Thai origin. If you have such ancestry and have been previously tested for the genetic variant (HLA-B*1502), talk to your doctor before taking Phenytoin.	https://farmaci.agenziafarmaco.gov.it/aifa/servlet/PdfDownloadServlet?pdfFileName=footer_002653_038935_FI.pdf&sys=m0b1l3
Antipsychotic	Pimozide	CYP2D6	Testing Recommended	CYP2D6 slow metabolisers Adult and elderly patients - CYP2D6 genotyping is recommended for treatment with doses of 4 mg/day or more. In subjects with slow CYP2D6 metabolisers, it is recommended that the dose should not exceed 4 mg/day and that doses should not be increased before every 14 days (see 'Special warnings and precautions for use' - CYP2D6 genotyping).	https://farmaci.agenziafarmaco.gov.it/aifa/servlet/PdfDownloadServlet?pdfFileName=footer_004127_022907_RCP.pdf&sys=m0b1l3
Antiarrhythmic	Propafenone	CYP2D6	Informative PGx	In less than 10% of patients, propafenone metabolism is slower as the 5-hydroxy metabolite is not formed at all or is poorly formed (slow metabolisers).	https://farmaci.agenziafarmaco.gov.it/aifa/servlet/PdfDownloadServlet?pdfFileName=footer_001378_034123_RCP.pdf&sys=m0b1l3
Antidepressant	Sertraline	CYP2C19	Informative PGx	Plasma levels of sertraline are increased by approximately 50% in subjects who are poor metabolisers of the CYP2C19 enzyme compared to subjects considered to be rapid metabolisers of CYP2C19.	https://farmaci.agenziafarmaco.gov.it/aifa/servlet/PdfDownloadServlet?pdfFileName=footer_000040_027753_RCP.pdf&sys=m0b1l3
Immunosuppressive	Tacrolimus	CYP3A5	Informative PGx	Concomitant use with CYP3A4 inhibitors may increase blood concentrations of tacrolimus, leading to the possibility of serious adverse reactions.	https://farmaci.agenziafarmaco.gov.it/aifa/servlet/PdfDownloadServlet?pdfFileName=footer_000771_038218_RCP.pdf&sys=m0b1l3
Anticancer	Tamoxifen	CYP2D6	Informative PGx	CYP2D6 genotype Available clinical data suggest that patients homozygous for non-functional CYP2D6 alleles may show reduced efficacy of breast cancer treatment with tamoxifen. The available studies were mainly performed in post-menopausal women.	https://farmaci.agenziafarmaco.gov.it/aifa/servlet/PdfDownloadServlet?pdfFileName=footer_001561_033688_RCP.pdf&sys=m0b1l3
Analgesic	Tramadol	CYP2D6	Informative PGx	CYP2D6 metabolism. Tramadol is metabolised by the hepatic enzyme CYP2D6. If the patient shows a deficiency of this enzyme or lacks it completely, he or she may not obtain an adequate analgesic effect. Estimates indicate that up to 7% of the Caucasian population may have this deficiency. However, if the patient is an ultra-rapid metaboliser, there is a risk of developing unwanted effects of opioid…	https://farmaci.agenziafarmaco.gov.it/aifa/servlet/PdfDownloadServlet?pdfFileName=footer_000045_028853_RCP.pdf&sys=m0b1l3
Antidepressant	Venlafaxine	CYP2D6	Informative PGx	Strong/weak CYP2D6 metabolisers Venlafaxine plasma concentrations are higher in weak CYP2D6 metabolisers compared to strong metabolisers. Since the overall exposure (AUC) of venlafaxine and ODV is similar in weak and strong metabolisers, no different dosage is required for these two groups.	https://farmaci.agenziafarmaco.gov.it/aifa/servlet/PdfDownloadServlet?pdfFileName=footer_000040_028831_RCP.pdf&sys=m0b1l3
Anti-infective	Voriconazole	CYP2C19	Informative PGx	In vivo studies indicate that CYP2C19 is considerably involved in voriconazole metabolism.This enzyme exhibits a genetic polymorphism. For example, 15-20% of Asian populations are expected to be poor metabolisers. For the Caucasian and African-American populations, poor metabolisers are expected to be 3-5%. Studies in healthy Caucasian and Japanese subjects have shown that poor metabolisers have,…	https://farmaci.agenziafarmaco.gov.it/aifa/servlet/PdfDownloadServlet?pdfFileName=footer_001533_035628_RCP.pdf&retry=0&sys=m0b1l3
Antipsychotic	Zuclopenthixol	CYP2D6	Informative PGx	As zuclopentixol is partially metabolised by CYP2D6, the concomitant use of drugs known to inhibit this enzyme may cause a reduction in the clearance of zuclopentixol.	https://farmaci.agenziafarmaco.gov.it/aifa/servlet/PdfDownloadServlet?pdfFileName=footer_007184_026890_RCP.pdf&sys=m0b1l3
